# Supplementary material for: Deciphering the Nature of Trp73 Isoforms in Mouse Embryonic Stem Cell Models: Generation of Isoform-Specific Deficient Cell Lines Using the CRISPR/Cas9 Gene Editing System
Source: Cancers (Basel). 2021 Jun 25;13(13):3182. doi: 10.3390/cancers13133182 (PMC8268375; doi:10.3390/cancers13133182)
Supplement: Supplementary file 1 [file cancers-13-03182-s001.zip]

Archive with 3 entries (3 files):
- cancers-1203884-supplementary-materials.pdf
- Supplementary Figures.rar
- Supplementary Tables.zip
